# Supplementary material for: Chloroplast genome data of Luffa acutangula and Luffa aegyptiaca and their phylogenetic relationships
Source: Data Brief. 2020 Oct 28;33:106470. doi: 10.1016/j.dib.2020.106470 (PMC7644877; doi:10.1016/j.dib.2020.106470)
Supplement: Supplementary file 1 [file mmc1.xlsx]

## Sheet: Table S1
Table S1 Distribution of SSRs in L. acutangula and L. aegyptiaca chloroplast genomes
L. acutangula					L. aegyptiaca
No.	Regions	SSR motif	Start position	Gene
1	LSC	(A)12	154	-	No.	Regions	SSR motif	Start position	Gene
2	LSC	(AT)4	1488	-	1	LSC	(AT)4	1487	-
3	LSC	(A)14	3239	matK	2	LSC	(A)14	3237	matK
4	LSC	(A)10	4295	-	3	LSC	(A)15	4293	-
5	LSC	(TAA)4	4631	-	4	LSC	(TAA)4	4607	-
6	LSC	(TA)5	4653	-	5	LSC	(TA)5	4629	-
7	LSC	(A)11	5587	rps16	6	LSC	(A)15	5556	rps16
8	LSC	(AG)5	6534	-	7	LSC	(AG)5	6507	-
9	LSC	(A)11	7420	-	8	LSC	(A)18	7394	-
10	LSC	(TA)4	7613	-	9	LSC	(TA)6	7611	-
11	LSC	(TA)5	7637	-	10	LSC	(T)14	8609	-
12	LSC	(A)11	8091	-	11	LSC	(AT)4	9095	-
13	LSC	(T)15	8635	-	12	LSC	(AT)4	9252	-
14	LSC	(AT)4	9122	-	13	LSC	(TAAA)3	9263	-
15	LSC	(AT)4	9270	-	14	LSC	(AT)4	11169	-
16	LSC	(T)10	10323	-	15	LSC	(TA)4	11218	-
17	LSC	(ATTA)3	10550	-	16	LSC	(A)12	12904	-
18	LSC	(AT)4	11163	-	17	LSC	(A)10	13538	atpF
19	LSC	(TA)4	11217	-	18	LSC	(T)11	14296	-
20	LSC	(T)10	12891	-	19	LSC	(T)11	15529	-
21	LSC	(A)10	12905	-	20	LSC	(T)13	19666	rpoC2
22	LSC	(A)10	13537	atpF	21	LSC	(AT)5	21045	rpoC2
23	LSC	(T)13	14293	-	22	LSC	(T)13	24124	rpoC1
24	LSC	(T)10	15527	-	23	LSC	(T)10	27382	rpoB
25	LSC	(T)13	19657	rpoC2	24	LSC	(AT)5	28577	-
26	LSC	(AT)5	21036	rpoC2	25	LSC	(TA)4	28590	-
27	LSC	(T)10	24115	rpoC1	26	LSC	(T)10	29935	-
28	LSC	(T)10	27370	rpoB	27	LSC	(A)13	29967	-
29	LSC	(AT)5	28565	-	28	LSC	(TTA)4	30149	-
30	LSC	(TA)4	28578	-	29	LSC	(TA)4	30489	-
31	LSC	(TTA)4	30084	-	30	LSC	(AT)4	30506	-
32	LSC	(TA)4	30424	-	31	LSC	(T)12	32128	-
33	LSC	(AT)4	30441	-	32	LSC	(T)10	32658	-
34	LSC	(A)11	31641	-	33	LSC	(T)11	33540	-
35	LSC	(TTTA)3	32587	-	34	LSC	(A)12	33910	-
36	LSC	(T)12	33462	-	35	LSC	(CA)4	34057	-
37	LSC	(A)17	33833	-	36	LSC	(AT)4	34337	-
38	LSC	(CA)4	33975	-	37	LSC	(GA)4	37256	trnS-TGA
39	LSC	(AT)4	34255	-	38	LSC	(AT)4	37493	-
40	LSC	(GA)4	37174	trnS-TGA	39	LSC	(TA)5	38147	-
41	LSC	(AT)4	37411	-	40	LSC	(TA)4	38167	-
42	LSC	(TA)5	38065	-	41	LSC	(TA)4	38305	-
43	LSC	(TA)4	38085	-	42	LSC	(T)10	43921	-
44	LSC	(TA)4	38223	-	43	LSC	(T)10	45395	ycf3
45	LSC	(A)10	38321	-	44	LSC	(A)11	46378	ycf3
46	LSC	(T)11	43840	-	45	LSC	(T)10	48757	-
47	LSC	(A)10	44431	-	46	LSC	(T)11	48882	-
48	LSC	(T)10	45316	ycf3	47	LSC	(TA)4	48929	-
49	LSC	(A)11	46299	ycf3	48	LSC	(AATA)3	49069	-
50	LSC	(T)10	48678	-	49	LSC	(AT)4	49238	-
51	LSC	(T)17	48802	-	50	LSC	(TA)6	49812	trnL-UAA
52	LSC	(TA)4	48855	-	51	LSC	(TA)4	50647	-
53	LSC	(AATA)3	48994	-	52	LSC	(T)15	51147	-
54	LSC	(AT)4	49163	-	53	LSC	(AT)4	53175	-
55	LSC	(T)10	49729	trnL-UAA	54	LSC	(AT)4	53210	-
56	LSC	(AT)5	49729	trnL-UAA	55	LSC	(A)14	57256	-
57	LSC	(TA)4	50573	-	56	LSC	(T)10	59317	-
58	LSC	(TA)4	50573	-	57	LSC	(A)10	59384	-
59	LSC	(T)14	51073	-	58	LSC	(TA)4	59428	-
60	LSC	(AT)4	53135	-	59	LSC	(TA)4	61404	-
61	LSC	(A)15	57182	-	60	LSC	(TA)4	61667	-
62	LSC	(A)14	59271	-	61	LSC	(T)12	61962	-
63	LSC	(TA)4	59319	-	62	LSC	(AT)4	64296	petA
64	LSC	(CAAA)3	61206	-	63	LSC	(T)19	65456	-
65	LSC	(TA)4	61306	-	64	LSC	(T)12	67299	-
66	LSC	(TA)4	61569	-	65	LSC	(ATA)4	67390	-
67	LSC	(T)11	61864	-	66	LSC	(AT)4	67565	-
68	LSC	(AT)4	64196	petA	67	LSC	(TA)4	68825	-
69	LSC	(T)15	65356	-	68	LSC	(TAAA)3	70975	-
70	LSC	(T)12	66802	-	69	LSC	(A)10	72132	clpP
71	LSC	(T)14	67193	-	70	LSC	(A)10	72558	clpP
72	LSC	(ATA)4	67298	-	71	LSC	(A)11	72666	clpP
73	LSC	(AT)4	67473	-	72	LSC	(AT)4	78670	petD
74	LSC	(TA)4	68732	-	73	LSC	(TTTAT)3	79045	petD
75	LSC	(TAAA)3	70882	-	74	LSC	(T)10	79831	-
76	LSC	(A)10	72040	clpP	75	LSC	(TA)4	81832	infA
77	LSC	(A)10	72466	clpP	76	LSC	(T)12	82045	-
78	LSC	(A)12	72574	clpP	77	LSC	(A)10	83066	-
79	LSC	(T)12	73336	clpP	78	LSC	(A)10	83092	-
80	LSC	(AT)4	78588	petD	79	LSC	(T)12	86007	-
81	LSC	(T)11	79744	-	80	IRa	(TA)4	86921	rpl2
82	LSC	(TA)4	81745	infA	81	IRa	(GA)4	88525	ycf2
83	LSC	(T)11	81958	-	82	IRa	(GA)4	89512	ycf2
84	LSC	(A)15	82978	-	83	IRa	(ATTT)4	90232	ycf2
85	LSC	(A)10	83009	-	84	IRa	(GA)4	91730	ycf2
86	IRa	(TTTG)3	86246	-	85	IRa	(TA)4	95086	ycf2
87	IRa	(TA)4	86837	rpl2	86	IRa	(AG)4	97273	ndhB
88	IRa	(GA)4	88441	ycf2	87	IRa	(T)10	101037	-
89	IRa	(GA)4	89428	ycf2	88	IRa	(CT)4	108367	rrn23
90	IRa	(ATTT)4	90148	ycf2	89	IRa	(A)13	110117	-
91	IRa	(GA)4	91646	ycf2	90	IRa	(TC)4	110178	-
92	IRa	(TA)4	95002	ycf2	91	IRa	(AG)5	110216	-
93	IRa	(AG)4	97188	ndhB	92	IRa	(TA)4	111341	-
94	IRa	(T)11	100952	-	93	SSC	(A)10	112873	ndhF
95	IRa	(CT)4	108281	rrn23	94	SSC	(AAGT)3	113478	ndhF
96	IRa	(A)11	110031	-	95	SSC	(TTA)4	115113	-
97	IRa	(TC)4	110090	-	96	SSC	(TA)6	115313	-
98	IRa	(AG)5	110128	-	97	SSC	(TATT)3	115727	-
99	IRa	(TA)4	111252	-	98	SSC	(TA)4	115760	-
100	SSC	(A)10	112784	ndhF	99	SSC	(A)11	115809	-
101	SSC	(AAGT)3	113389	ndhF	100	SSC	(TA)4	116009	-
102	SSC	(TTA)4	115024	-	101	SSC	(TA)4	116038	-
103	SSC	(TA)6	115224	-	102	SSC	(T)13	118204	-
104	SSC	(TATT)3	115638	-	103	SSC	(TG)4	120841	-
105	SSC	(TA)4	115671	-	104	SSC	(CAAA)3	121686	-
106	SSC	(A)11	115720	-	105	SSC	(A)10	123242	ndhA
107	SSC	(TA)4	115920	-	106	SSC	(T)12	123395	ndhA
108	SSC	(TA)4	115949	-	107	SSC	(T)10	127749	ycf1
109	SSC	(A)10	116421	-	108	SSC	(TTG)4	127760	ycf1
110	SSC	(T)12	118111	-	109	SSC	(AT)5	128176	ycf1
111	SSC	(TG)4	120752	-	110	SSC	(T)10	128779	ycf1
112	SSC	(CAAA)3	121597	-	111	SSC	(A)11	130035	ycf1
113	SSC	(A)10	123161	ndhA	112	SSC	(A)11	130614	ycf1
114	SSC	(T)13	123314	ndhA	113	IRb	(AT)4	132236	-
115	SSC	(T)10	127661	ycf1	114	IRb	(CT)5	133360	-
116	SSC	(AT)5	128082	ycf1	115	IRb	(GA)4	133400	-
117	SSC	(T)10	128673	ycf1	116	IRb	(T)13	133456	-
118	SSC	(A)11	129947	ycf1	117	IRb	(AG)4	135211	rrn23
119	SSC	(A)11	130526	ycf1	118	IRb	(A)10	142539	-
120	IRb	(AT)4	132163	-	119	IRb	(CT)4	146305	ndhB
121	IRb	(CT)5	133287	-	120	IRb	(TA)4	148492	ycf2
122	IRb	(GA)4	133327	-	121	IRb	(TC)4	151848	ycf2
123	IRb	(T)11	133383	-	122	IRb	(AAAT)4	153338	ycf2
124	IRb	(AG)4	135137	rrn23	123	IRb	(TC)4	154066	ycf2
125	IRb	(A)11	142466	-	124	IRb	(TC)4	155053	ycf2
126	IRb	(CT)4	146233	ndhB	125	IRb	(AT)4	156656	rpl2
127	IRb	(TA)4	148419	ycf2
128	IRb	(TC)4	151775	ycf2
129	IRb	(AAAT)4	153265	ycf2
130	IRb	(TC)4	153993	ycf2
131	IRb	(TC)4	154980	ycf2
132	IRb	(AT)4	156583	rpl2
133	IRb	(ACAA)3	157170	-

## Sheet: Table S2
Table S2 A set of conserved genes found in Luffa and other species of chloroplast genomes.
Gene function	Gene name
Photosystem I	psaA, psaB, psaC, psaI, psaJ
Photosystem II	psbA, psbB, psbC, psbD, psbE, psbF, psbH, psbI, psbJ, psbK, psbL, psbM, psbN, psbT, psbZ
Cytochome b6/f complex	petA, petB, petD, petG, petL, petN
ATP synthase	atpA, atpB, atpE, atpH, atpI
Rubisco large subunit	rbcl
NADH oxidoreductase	ndhA, ndhC, ndhD, ndhE, ndhF, ndhG, ndhH, ndhI, ndhJ, ndhK
Large subunit Ribosomal protein	rpl14, rpl16, rpl20, rpl22, rpl33, rpl36
Small subunit ribosomal protein	rps2, rps3, rps4, rps8, rps11, rps14, rps15, rps18, rps19
RNA polymerase	rpoA, rpoB, rpoC1, rpoC2
Acetyl-CoA carboxylase gene	accD
c-type cytochrome biogenesis	ccsA
ATP-dependent protease subunit	clpP
Maturease	matK
Membrane protein	cemA
